# Supplementary material for: Stearoyl-CoA desaturase inhibition normalizes brain lipid saturation, α-synuclein homeostasis, and motor function in mutant Gba1-Parkinson mice
Source: JCI Insight. 2025 Jun 3;10(13):e188413. doi: 10.1172/jci.insight.188413 (PMC12288896; doi:10.1172/jci.insight.188413)
Supplement: Supporting data values [file jciinsight-10-188413-s193.xlsx]

## Sheet: Fig 1A
Corr	L444P
100.82	98.737
100.43	96.853
99.289	97.5097
100.484	97.6588
99.7812	96.9709
99.1961	97.54

## Sheet: Fig 1B
Corr	L444P
93.6682	123.509
100.005	126.532
99.0032	144.705
109.72	116.394
95.812	116.661
101.791	135.258

## Sheet: Fig 1C
Corr	L444P
97.8443	118.987
94.6541	126.492
94.4654	170.474
108.042	112.338
97.5437	115.111
107.451	151.578

## Sheet: Fig 1D
Corr	L444P
101.332	96.0482
100.203	93.6873
99.5775	87.8933
98.9882	97.7286
100.35	95.8898
99.5502	89.0157

## Sheet: Fig 1E
Corr	L444P
97.8629	111.957
99.0977	115.326
99.6667	120.219
102.511	107.873
99.9138	109.895
100.948	115.826

## Sheet: Fig 1F
Corr	L444P
96.8831	135.077
101.064	133.06
98.6314	163.25
105.533	122.363
98.0675	122.691
99.8218	153.458

## Sheet: Fig 1G
Corr	L444P
0.94	1.24
0.98	1.31
0.98	1.57
1.09	1.18
0.97	1.2
1.05	1.44

## Sheet: Fig 1H
Corr	L444P
0.96	1.2
0.99	1.26
1	1.44
1.04	1.13
0.99	1.17
1.01	1.37

## Sheet: Fig 1J
Corr-	L444P-	L444P+5b
0.959511	1.04507	0.979157
1.04049	0.303343	0.835794
1.14437	0.755612	0.918317
1.1008	0.287786	0.685245
0.754828	0.732592	0.756435
1.38549	0.312041	1.22514
1.11413	0.982968	1.02125
0.981428	0.884313	1.00844
0.843255	0.398304	1.37048
0.67569	0.494927	0.784954
0.931613	1.1985	1.3442
1.03546	0.555553	1.76287
1.04605	0.787216
0.986876	1.00475
1.20849	0.665918
0.817187	0.723865
0.974326	0.420313
	0.460658
	1.32254
	0.702282
	1.23456

## Sheet: Fig 1K
Corr-	L444P-	L444P+5b
0.949595	0.857992	1.24308
1.05041	1.07253	1.02358
0.996692	1.21365	1.08128
0.928084	0.918005	1.17343
1.07522	1.27036	1.10633
1.13507	0.829791	0.867826
1.14331	1.07413	1.08114
0.980581	1.0285	0.867173
0.864886	0.800436	1.08711
0.876148	1.0597	0.926959
0.947885	1.07904	0.811608
1.07151	1.07416	1.02696
1.03568	1.09523
0.944916	0.82929
0.905416	1.06468
0.984829	1.04812
1.10975	1.16857
	0.908544
	1.14804
	1.19698

[truncated: 41 more sheets: Fig 1M, Fig 1N, Fig 2A, Fig 2B, Fig 3C, Fig 3D, Fig 3F, Fig 3G, Fig 4B, Fig 4C, Fig 4E, Fig 4F, Fig 5D, Fig 5E, Fig 5F, Fig 5G, Fig 5H, Fig 5I, Fig 6B, Fig 6D …]
